# Supplementary material for: Low-Dose Eribulin Promotes NK Cell-Mediated Therapeutic Efficacy in Bladder Cancer
Source: Cancers (Basel). 2024 Nov 19;16(22):3875. doi: 10.3390/cancers16223875 (PMC11592921; doi:10.3390/cancers16223875)
Supplement: Supplementary file 1 [file cancers-16-03875-s001.zip]

Archive with 1 entries (1 files):
- cancers-3271599-supplementary.pdf
